# Supplementary material for: Expression Profiling of the Slow Rusting Resistance Genes Lr34/Yr18 and Lr67/Yr46 in Common Wheat (Triticum aestivum L.) and Associated miRNAs Patterns
Source: Genes (Basel). 2023 Jun 29;14(7):1376. doi: 10.3390/genes14071376 (PMC10378930; doi:10.3390/genes14071376)
Supplement: Supplementary file 1 [file genes-14-01376-s001.zip]

Archive with 1 entries (1 files):
- genes-2475248-supplementary.pdf
